# Supplementary material for: A systematic review and network meta-analysis of randomized controlled trials of well-being-focused interventions
Source: Nat Hum Behav. 2026 Jan 2;10(4):715–26. doi: 10.1038/s41562-025-02369-1 (PMC13120999; doi:10.1038/s41562-025-02369-1)
Supplement: Supplementary file 4 — Study level source data used to calculate NMA. [file 41562_2025_2369_MOESM4_ESM.xlsx]

## Sheet: v1_data_long_format
name	studlab	year_publication	treat	treatfullname	n	wb_x	wb_sd	outcome_measure	delivery	format	length	age	bias	setting	waitlist	western	indirectness			Key
Aeschbach_2022	2	2022	ED	Educational	71	43.77	6.01	SWB	DESCRIBE	I	L	31.02	M	W		Y	3			name	Author name and date
Aeschbach_2022	2	2022	MIND	Mindfulness	76	44.71	5.55	SWB	INPERSON	G	L	31.02	M	W		Y	3			studlab	Assigned ID number for study
Ahmad_2020	3	2020	C	Control	39	69.7	16.3	SWB			M	24.8	M	U	Y	Y	2			year_publication	Year of publication
Ahmad_2020	3	2020	COMB	Combined Psych	39	78.2	14	SWB	PLATFORM	I	M	24.8	M	U		Y	2			treat	Treatment arm node code
Aikens_2014	4	2014	C	Control	45	67.71	14.7	RES			M		M	W	Y	Y	3			treatfullname	Treatment arm node full name
Aikens_2014	4	2014	MIND	Mindfulness	44	76.11	12.14	RES	LIVEONLINE	G	M		M	W		Y	3			n	Number of participants in arm
Ajilchi_2019	5	2019	C	Control	15	3.48	0.28	RES			M	23.47	M	U	N	N	3			wb_x	Mean (Wellbeing measure)
Ajilchi_2019	5	2019	MIND	Mindfulness	15	4.16	0.27	RES	PLATFORM	G	M	23.47	M	U		N	3			wb_sd	Standard deviation (Wellbeing measure)
Alexander_2015	6	2015	C	Control	20	39.65	7.07	MINDFUL			M	46.38	H	W	N	Y	2			ib_x	Mean (Ill-being measure)
Alexander_2015	6	2015	YOGA	Yoga	20	43.6	7.32	MINDFUL	INPERSON	G	M	46.38	H	W		Y	2			ib_sd	Standard deviation (Illbeing measure)
Allexandre_2016	7	2016	C	Control	37	31.3	20.5	POSAF			M	39.6	M	W	Y	Y	3			outcome_measure	Category of wellbeing outcome measure used
Allexandre_2016	7	2016	MIND	Mindfulness	33	51.3	19.6	POSAF	INPERSON	G	M	39.6	M	W		Y	3			delivery	Category of delivery mode
Amutio_2015	8	2015	C	Control	21	3.34	0.33	MINDFUL			M	47.31	M	W	Y	Y	2			format	Individual or Group format for intervention
Amutio_2015	8	2015	MIND	Mindfulness	21	3.71	0.51	MINDFUL	INPERSON	G	M	47.31	M	W		Y	2			length	Length of intervention Brief, Short, Medium or Long
Ardi_2021	10	2021	C	Control	37	17.94	6.05	SWB			M	30.91	M		Y	N	1			age	Mean age of PS in arm
Ardi_2021	10	2021	MIND	Mindfulness	39	23.19	7.09	SWB	INPERSON	G	M	30.91	M			N	1			bias	Risk of Bias (RoB2)
Asuero_2014	11	2014	C	Control	25	121.6	16	MINDFUL			M	47.85	M	W	Y	Y	3			setting	Setting category e.g. community, workplace, university
Asuero_2014	11	2014	MIND	Mindfulness	43	141.6	16.5	MINDFUL	INPERSON	G	M	47.85	M	W		Y	3			waitlist	Waitlist control used yes or no (v no intervention)
Baker_2008	12	2008	C	Control	40	31.3	7.6	POSAF			L	49.2	M	C	N	Y	2			western	Study took place in Western country yes or no
Baker_2008	12	2008	EX	Exercise	39	33.5	7.4	POSAF	INPERSON	I	L	49.2	M	C		Y	2			indirectness	Indirectness rating
Basso_2022	13	2022	C	Control	41	34.12	7.17	POSAF				30.72	M	C	N	Y	1
Basso_2022	13	2022	EX	Exercise	39	36.72	7.92	POSAF	INPERSON	G	L	30.72	M	C		Y	1
Bita_2021	14	2021	C	Control	21	72.09	9.27	SWB				21.55	M	U	N	N	2
Bita_2021	14	2021	COMB	Combined Psych	21	80.62	9.31	SWB	INPERSON	G	M	21.55	M	U		N	2
Blasche_2013	15	2013	C	Control	22	61.3	11.7	SWB				40.1	H	W	Y	Y	3
Blasche_2013	15	2013	EX	Exercise	25	62.1	13.8	SWB	INSTRUCTION	I	M	40.1	H	W		Y	3
Bohlmeijer_2021	16	2021	C	Control	71	2.73	0.66	SWB				48.6	H	C	Y	Y	2
Bohlmeijer_2021	16	2021	PPI	Single PPI	73	3.06	0.72	SWB	INSTRUCTION	I	M	48.6	H	C		Y	2
Bohlmeijer_2021	16	2021	COMPAS	Compassion	73	2.87	0.71	SWB	INSTRUCTION	I	M	48.6	H	C		Y	2
Bonde_2022	17	2022	C	Control	94	57.6	18.2	SWB				45.2	M	W	Y	Y	3
Bonde_2022	17	2022	MIND	Mindfulness	97	64.1	15.2	SWB	INPERSON	G	M	45.2	M	W		Y	3
Borchardt_2018	18	2018	C	Control	30	20.1	6.53	POSAF				18.94	H	U	N	Y	2
Borchardt_2018	18	2018	MIND	Mindfulness	27	21.37	7.72	POSAF	INPERSON	I	S	18.94	H	U		Y	2
Bowden_2011	20	2011	MIND	Mindfulness	12	24.2	10	POSAF	INPERSON	G	M		H	U			3
Bowden_2011	20	2011	YOGA	Yoga	9	25.3	6.4	POSAF	INPERSON	G	M		H	U			3
Brinkmann_2020	21	2020	C	Control	19	36.42	5.14	MINDFUL				43.27	H	W	Y	Y	1
Brinkman_2020	21	2020	MIND	Mindfulness	15	37.93	3.67	MINDFUL	INPERSON	G	B	43.27	H	W		Y	1
Brito-Pons_2018	22	2018	C	Control	24	24.67	6.66	SWB				36.16	M	C	Y	N	3
Brito-Pons_2018	22	2018	COMPAS	Compassion	26	27.92	6.72	SWB	INPERSON	G	L	36.16	M	C		N	3
Cerna_2020	25	2020	C	Control	27	56.18	12.51	SWB				30.9	H	C	Y	Y	2
Cerna_2020	25	2020	MIND	Mindfulness	19	64.37	10.66	SWB	INPERSON	G	S	30.9	H	C		Y	2
Champion_2018	26	2018	C	Control	36	24.76	5.85	SWB				39.13	H	O	Y	Y	2
Champion_2018	26	2018	MIND	Mindfulness	38	27.7	4.32	SWB	PLATFORM	I	S	39.13	H	O		Y	2
Chesak_2015	27	2015	ED	Educational	21	72.52	8.83	RES	INPERSON	G	B	28.2	H	W		Y	1
Chesak_2015	27	2015	COMB	Combined Psych	19	79.74	11.82	RES	INPERSON	G	S	28.2	H	W		Y	1
Christopher_2018	29	2018	C	Control	26	17.3	4.04	MINDFUL				43.98	H	W	N	Y	3
Christopher_2018	29	2018	MIND	Mindfulness	24	19.54	2.96	MINDFUL	INPERSON	G	M	43.98	H	W		Y	3
Connolly_2020	31	2020	C	Control	12	51	6	SWB				40	M	C	N	Y	2
Connolly_2020	31	2020	EX	Exercise	12	58	6	SWB	PLATFORM	I	L	40	M	C		Y	2
Crain_2017	32	2017	C	Control	59	3.17	0.62	MINDFUL				46.9	H	W	Y	Y	3
Crain_2017	32	2017	MIND	Mindfulness	54	3.61	0.49	MINDFUL	INPERSON	G	M	46.9	H	W		Y	3
Cruz-Ferreira_2011	33	2011	C	Control	24	25.58	6.13	SWB				40.7	H	U	Y	Y	2
Cruz-Ferreira_2011	33	2011	EX	Exercise	38	26.97	4.93	SWB	INPERSON	G	L	40.7	H	U		Y	2
Cruz-Ferreira_2015	34	2015	C	Control	32	22.71	8.15	SWB				71.95	M	C	N	Y	2
Cruz-Ferreira_2015	34	2015	EX	Exercise	25	27.94	5.75	SWB	INPERSON	G	L	71.95	M	C		Y	2
Danitz_2014	37	2014	C	Control	30	37.73	0.79	MINDFUL				21.13	H	U	Y	Y	3
Danitz_2014	37	2014	ACT	Acceptance & Commitment	19	36.69	1.09	MINDFUL	INPERSON	G	B	21.13	H	U		Y	3
deVibe_2018	38	2018	C	Control	144	127.77	15.45	MINDFUL				23.8	M	U	N	Y	3
deVibe_2018	38	2018	MIND	Mindfulness	144	130.28	16.17	MINDFUL	INPERSON	G	M	23.8	M	U		Y	3
Devillers-Reolon_2022	39	2022	C	Control	38	49.63	2.68	SWB				22.13	H	U	N	Y	3
Devillers-Reolon_2022	39	2022	MIND	Mindfulness	38	49.68	2.01	SWB	PLATFORM	I	S	22.13	H	U		Y	3
Diaz-Benito_2022	40	2022	C	Control	27	47.25	9	POSAF				34.31	M	W	N	Y	2
Diaz-Benito_2022	40	2022	EX	Exercise	40	53.37	7.3	POSAF	INPERSON	G	L	34.31	M	W		Y	2
Duan_2019	41	2019	C	Control	39	3.47	0.39	SWB				18.22	H	U	N	N	2
Duan_2019	41	2019	PPI	Single PPI	44	3.9	0.39	SWB	INPERSON	G	B	18.22	H	U		N	2
Dvorakova_2017	42	2017	C	Control	53	21.27	7.65	SWB				18.2	H	U	N	Y	3
Dvorakova_2017	42	2017	MIND	Mindfulness	52	23.43	7.11	SWB	INPERSON	G	M	18.2	H	U		Y	3
Economides_2018	43	2018	ED	Educational	28	9.5	9.15	POSAF	DESCRIBE	I	B		H	O			2
Economides_2018	43	2018	MIND	Mindfulness	41	10.71	8.26	POSAF	PLATFORM	I	B		H	O			2
Edney_2020	44	2020	C	Control	143	6.7	1.3	SWB				41	L	O	Y	Y	3
Edney_2020	44	2020	EX	Exercise	141	6.9	1.3	SWB	PLATFORM	G	L	41	L	O		Y	3
Edwards_2019	45	2019	C	Control	22	6.2	2.9	POSAF				21.43	H	U	N	Y	3
Edwards_2019	45	2019	EX	Exercise	22	7.8	3.2	POSAF	INPERSON	I	B	21.43	H	U		Y	3
Edwards_2019	45	2019	MIND	Mindfulness	22	8.2	2.9	POSAF	INPERSON	I	B	21.43	H	U		Y	3
Edwards_2019	45	2019	EXPSY	Exercise & Psychological	22	8.7	3.1	POSAF	INPERSON	I	B	21.43	H	U		Y	3
Engel_2019	47	2019	C	Control	10	20.8	1.2	SWB				36.2	H	U	N	Y	2
Engel_2019	47	2019	EX	Exercise	10	23.8	1.9	SWB	INPERSON	G	M	36.2	H	U		Y	2
EnriqueRoig_2020	49	2020	C	Control	28	6.91	1.15	SWB				26	L	U	Y	Y	2
EnriqueRoig_2020	49	2020	COMB	Combined Psych	29	6.79	0.99	SWB	PLATFORM	I	M	26	L	U		Y	2
Erogul_2014	50	2014	C	Control	29	3	0.8	MINDFUL				23.5	M	U	N	Y	3
Erogul_2014	50	2014	MIND	Mindfulness	28	3.6	0.5	MINDFUL	INPERSON	G	M	23.5	M	U		Y	3
Fernandez-Portero_2021	52	2021	EX	Exercise	52	3.85	1.07	SWB	INPERSON	G	L	52.08	M	C		Y	3
Fernandez-Portero_2021	52	2021	COMB	Combined Psych	59	3.7	0.94	SWB	INPERSON	G	L	52.08	M	C		Y	3
Fisher_2004	53	2004	ED	Educational	358	15.16	3.77	SWB	DESCRIBE	I	L	73.99	H	C		Y	3
Fisher_2004	53	2004	EX	Exercise	224	16.05	3.69	SWB	INPERSON	G	L	73.99	H	C		Y	3
Flook_2013	54	2013	C	Control	8	22.25	4.23	MINDFUL				43.06	H	W	Y	Y	3
Flook_2013	54	2013	MIND	Mindfulness	10	24.1	3.25	MINDFUL	INPERSON	G	M	43.06	H	W		Y	3
Galante_2016	56	2016	EX	Exercise	71	51.18	6.84	SWB	PLATFORM	I	S		H	O		Y	3
Galante_2016	56	2016	COMPAS	Compassion	72	51.68	8.07	SWB	PLATFORM	I	S		H	O		Y	3
Gerodimos_2022	60	2022	C	Control	25	2.71	0.44	SWB				44.44	M	W	N	Y	2
Gerodimos_2022	60	2022	EX	Exercise	25	4.58	0.4	SWB	INPERSON	G	M	44.44	M	W		Y	2
Goldberg_2020	61	2020	C	Control	115	128.88	20.23	MINDFUL				41.74	M	O	Y	Y	3
Goldberg_2020	61	2020	MIND	Mindfulness	107	139.11	19.75	MINDFUL	PLATFORM	I	M	41.74	M	O		Y	3
Green_2006	62	2006	C	Control	25	18.68	6.97	SWB				42.68	H	C	Y	Y	2
Green_2006	62	2006	PPI	Single PPI	25	25.09	5.73	SWB	INPERSON	G	L	42.68	H	C		Y	2
Green_2022	63	2022	C	Control	91	3.64	0.48	SWB				23.26	H	U	Y	N	3
Green_2022	63	2022	PPI	Single PPI	91	3.68	0.57	SWB	INPERSON	G	S	23.26	H	U		N	3
Gregoire_2017	64	2017	C	Control	72	3.14	0.59	SWB				31.72	M	U	Y	Y	3
Gregoire_2017	64	2017	ACT	Acceptance & Commitment	72	3.46	0.51	SWB	INPERSON	G	S	31.72	M	U		Y	3
Hajatnia_2021	65	2021	C	Control	15	34.2	2.62	RES					H	C	N	N	1
Hajatnia_2021	65	2021	ACT	Acceptance & Commitment	15	42.2	5.74	RES	INPERSON	G	L		H	C		N	1
Harris_2016	67	2016	C	Control	29	3.2	0.64	MINDFUL				43	M	W	Y	Y	3
Harris_2016	67	2016	MIND	Mindfulness	34	3.32	0.55	MINDFUL	INPERSON	G	L	43	M	W		Y	3
Heintzelman_2019	68	2019	C	Control	78	3.47	0.97	SWB				45.36	M	U	Y	Y	2
Heintzelman_2019	68	2019	COMB	Combined Psych	77	3.73	0.78	SWB		G	L	45.36	M	U		Y	2
Hendricks_2020	69	2020	C	Control	78	3.49	0.94	SWB				36.3	M	W	Y	N	3
Hendricks_2020	69	2020	MPPI	Multi-Component PPI	80	3.78	0.96	SWB	INPERSON	G	M	36.3	M	W		N	3
Hilcove_2021	70	2021	C	Control	37	2.68	0.53	POSAF				42.45	M	W	N	Y	2
Hilcove_2021	70	2021	YOGA	Yoga	41	3.61	0.56	POSAF	INPERSON	G	M	42.45	M	W		Y	2
Hirshberg_2018	72	2018	MIND	Mindfulness	34	2.69	0.92	POSAF	INPERSON	I	B	19.29	M	U		Y	3
Hirshberg_2018	72	2018	COMPAS	Compassion	42	2.75	0.77	POSAF	INPERSON	I	B	19.29	M	U		Y	3
Hirshberg_2018	72	2018	PPI	Single PPI	41	2.8	0.88	POSAF	INPERSON	I	B	19.29	M	U		Y	3
Hirshberg_2022	73	2022	C	Control	318	12.83	4.84	SWB				42.5	L	O	Y	Y	2
Hirshberg_2022	73	2022	MIND	Mindfulness	344	15.07	4.33	SWB	PLATFORM	I	S	42.5	L	O		Y	2
Ho_2022	74	2022	C	Control	42	12.47	2.6	SWB				34.76	M	U	Y	N	3
Ho_2022	74	2022	NAT	Nature	48	12.96	3.41	SWB	INPERSON	G	B	34.76	M	U		N	3
Hollingsworth_2022	75	2022	C	Control	42	30.7	5.2	SWB				44.6	H	O	N	Y	3
Hollingsworth_2022	75	2022	PPI	Single PPI	37	34.6	3.9	SWB	INSTRUCTION	I	B	44.6	H	O		Y	3
Hu_2017	77	2017	C	Control	40	24.33	2.23	SWB				53.38	H	C	Y	N	2
Hu_2017	77	2017	EX	Exercise	40	24.85	2.39	SWB	INPERSON	G	L	53.38	H	C		N	2
Huang_2021	78	2021	C	Control	34	75.64	10.77	MINDFUL				20.55	H	U	Y	N	2
Huang_2021	78	2021	COMPAS	Compassion	32	89.28	14.31	MINDFUL	INPERSON	G	S	20.55	H	U		N	2
Hunsinger_2018	79	2018	C	Control	26	77.07	9.5	RES				43.98	H	W	N	Y	3
Hunsinger_2018	79	2018	MIND	Mindfulness	24	83.66	10.73	RES	INPERSON	G	M	43.98	H	W		Y	3
Hunt_2018	80	2018	C	Control	23	31	9.01	POSAF				19.3	H	U	N	Y	2
Hunt_2018	80	2018	MIND	Mindfulness	22	26	11.9	POSAF	INPERSON	G	S	19.3	H	U		Y	2
Hunt_2018	80	2018	YOGA	Yoga	21	24.52	9.63	POSAF	INPERSON	G	S	19.3	H	U		Y	2
Hwang_2019	83	2019	C	Control	69	53.48	3.62	MINDFUL				42.34	H	W	Y	Y	3
Hwang_2019	83	2019	MIND	Mindfulness	55	54.75	4.6	MINDFUL	INPERSON	G	M	42.34	H	W		Y	3
Ivtzan_2016	84	2016	C	Control	115	6.66	1.94	SWB				40.82	H	O	Y	Y	2
Ivtzan_2016	84	2016	COMB	Combined Psych	53	7.81	1.23	SWB	PLATFORM	I	M	40.82	H	O		Y	2
Ivtzan_2018	85	2018	C	Control	55	34.63	1.75	MINDFUL				31.5	M	O	Y		2
Ivtzan_2018	85	2018	COMB	Combined Psych	60	39.41	2.4	MINDFUL	PLATFORM	I	M	31.5	M	O			2
Janssen_2022	86	2022	C	Control	26	3.53	0.38	MINDFUL				49	H	W	Y	Y	3
Janssen_2022	86	2022	MIND	Mindfulness	46	3.37	0.34	MINDFUL	INPERSON	G	M	49	H	W		Y	3
Janzarik_2022	87	2022	C	Control	33	25.15	4.9	SWB				49	H	W	Y	Y	1
Janzarik_2022	87	2022	COMB	Combined Psych	31	26.71	4.49	SWB	INPERSON	G	M	49	H	W		Y	1
Jarukasemthawee_2019	88	2019	C	Control	45	56.7	7	SWB				20.5	H	U	Y	N	2
Jarukasemthawee_2019	88	2019	MIND	Mindfulness	56	61.7	8.8	SWB	INPERSON	G	S	20.5	H	U		N	2
Jazaieri_2013	89	2013	C	Control	30	2.89	0.69	MINDFUL				43.33	H	C	Y	Y	2
Jazaieri_2013	89	2013	COMPAS	Compassion	50	3.29	0.82	MINDFUL	INPERSON	I	M	43.33	H	C		Y	2
Jazaieri_2014	90	2014	C	Control	30	16.46	2.52	SWB				43.08	H	C	Y	Y	2
Jazaieri_2014	90	2014	COMPAS	Compassion	50	17.41	3.05	SWB	INPERSON	G	M	43.08	H	C		Y	2
Jennings_2019	91	2019	C	Control	106	3.56	0.46	MINDFUL					H	W	Y	Y	3
Jennings_2019	91	2019	MIND	Mindfulness	118	3.68	0.49	MINDFUL	INPERSON	G	B		H	W		Y	3
Jones_2019	92	2019	C	Control	47	3.19	0.47	MINDFUL				18.97	H	U	Y	Y	2
Jones_2019	92	2019	MIND	Mindfulness	56	3.5	0.5	MINDFUL	INPERSON	G	B	18.97	H	U		Y	2
Josefsson_2014	93	2014	C	Control	31	4.45	0.6	SWB					H	W	N	Y	3
Josefsson_2014	93	2014	MIND	Mindfulness	38	4.72	0.6	SWB	INPERSON	G	S		H	W		Y	3
Juul_2021	94	2021	C	Control	28	47.29	18.41	SWB				26.35	M	U	Y	Y	2
Juul_2021	94	2021	MIND	Mindfulness	28	57.75	16.16	SWB	INPERSON	G	M	26.35	M	U		Y	2
Kadian_2022	95	2022	ED	Educational	110	15.79	2.47	RES	DESCRIBE	I		19.31	M	U		N	2
Kadian_2022	95	2022	COMB	Combined Psych	110	15.87	2.16	RES	INPERSON	G	S	19.31	M	U		N	2
Kaemmerer_2022	96	2022	C	Control	47	3.52	0.81	MINDFUL				39.24	H	U	Y	Y	3
Kaemmerer_2022	96	2022	MIND	Mindfulness	40	4	0.78	MINDFUL	PLATFORM	I	M	39.24	H	U		Y	3
Kam_2022	97	2022	C	Control	30	23.47	7.29	POSAF				29.9	H	O	Y	Y	3
Kam_2022	97	2022	MIND	Mindfulness	32	29.34	9.98	POSAF	PLATFORM	I	B	29.9	H	O		Y	3
Kamegaya_2014	98	2014	C	Control	24	44.9	6	SWB				74.9	H	C	Y	N	2
Kamegaya_2014	98	2014	EX	Exercise	19	45.4	5.3	SWB	INPERSON	G	L	74.9	H	C		N	2
Kang_2022	99	2022	C	Control	50	16.62	5.83	SWB				36.96	M	O	Y	N	2
Kang_2022	99	2022	MIND	Mindfulness	50	20.76	5.22	SWB	PLATFORM	I	S	36.96	M	O		N	2
Karing_2021	101	2021	C	Control	23	132.58	15.09	MINDFUL				22.68	M	U	Y	Y	3
Karing_2021	101	2021	MIND	Mindfulness	32	137.84	19.29	MINDFUL	INPERSON	G	M	22.68	M	U		Y	3
Kariyawasam_2022	102	2022	C	Control	233	42.44	9.14	SWB					H	O	Y		3
Kariyawasam_2022	102	2022	COMPAS	Compassion	244	44.46	10.03	SWB	PLATFORM	I	S		H	O			3
Khazaee-Pool_2015	103	2015	C	Control	60	37.83	13.31	SWB				71	H	C	N	N	1
Khazaee-Pool_2015	103	2015	EX	Exercise	60	62.07	17.2	SWB	INPERSON	G	M	71	H	C		N	1
Kimura_2010	104	2010	ED	Educational	54	51.8	10.5	SWB	INPERSON	G	L	74	H	U		N	2
Kimura_2010	104	2010	EX	Exercise	65	56.2	8.8	SWB	INPERSON	G	L	74	H	U		N	2
Kloos_2022	105	2022	C	Control	425	3.2	0.8	SWB				53.2	H	O	Y	Y	2
Kloos_2022	105	2022	PPI	Single PPI	424	3.1	0.8	SWB	PLATFORM	I	M	53.2	H	O		Y	2
Ko_2018	106	2018	C	Control	16	25.24	2.81	MINDFUL				19.78	H	U	Y	Y	3
Ko_2018	106	2018	COMPAS	Compassion	18	29.18	5.39	MINDFUL	INPERSON	G	L	19.78	H	U		Y	3
Kosugi_2021	107	2021	C	Control	25	19.5	5.4	SWB				46.8	M	U	Y	N	2
Kosugi_2021	107	2021	MIND	Mindfulness	25	21	4.4	SWB	INPERSON	G	M	46.8	M	U		N	2
Krekel_2021	108	2021	C	Control	70	6.66	2.44	MINDFUL					H	C	Y	Y	3
Krekel_2021	108	2021	MPPI	Multi-Component PPI	63	7.12	2.38	MINDFUL	INPERSON	G	M		H	C		Y	3
Kuhlthau_2020	109	2020	C	Control	26	78.3	17.3	RES				45	H	C	Y	Y	3
Kuhlthau_2020	109	2020	COMB	Combined Psych	25	77.9	23.8	RES	LIVEONLINE	G	M	45	H	C		Y	3
Kwon_2015	111	2015	C	Control	46	49.68	6.7	SWB				71.35	H	C	N	N	2
Kwon_2015	111	2015	PPI	Single PPI	43	50.55	6.4	SWB	INPERSON	I	S	71.35	H	C		N	2
LeBlanc_2017	113	2017	C	Control	37	25.36	5.08	SWB				36.68	H	U	N	Y	3
LeBlanc_2017	113	2017	COMB	Combined Psych	38	23.05	7.5	SWB	INPERSON	G	S	36.68	H	U		Y	3
Lee_2016	114	2016	ED	Educational	29	89	8.2	SWB	DESCRIBE	I		33	H	C		Y	2
Lee_2016	114	2016	EX	Exercise	30	89	9.9	SWB	INPERSON	G	L	33	H	C		Y	2
Lee_2019	115	2019	EX	Exercise	60	40.9	11.26	SWB	INPERSON	G	L	61	M	C		N	1
Lee_2019	115	2019	EXPSY	Exercise & Psychological	60	50.65	11.82	SWB	INPERSON		L	61	M	C		N	1
Lee_2021	116	2021	C	Control	104	22.9	3.9	SWB				71.55	M	C	Y	N	1
Lee_2021	116	2021	MIND	Mindfulness	105	23.4	4.1	SWB	INPERSON	G	M	71.55	M	C		N	1
Li_2001	117	2001	C	Control	32	4.62	1.13	SWB				73.2	H	C	Y	Y	2
Li_2001	117	2001	YOGA	Yoga	40	5.12	0.79	SWB	INPERSON	G	L	73.2	H	C		Y	2
Li_2015	118	2015	C	Control	105	54.26	7.02	SWB				20.78	M	U	N	N	1
Li_2015	118	2015	EX	Exercise	101	55.09	6.93	SWB	INPERSON	G	L	20.78	M	U		N	1
Liu_2020	121	2020	C	Control	49	4.26	1.61	SWB				29.26	H	W	N	N	2
Liu_2020	121	2020	COMPAS	Compassion	49	5.38	1.47	SWB	INPERSON	G	M	29.26	H	W		N	2
Liu_2022 A	122	2022	C	Control	50	3.12	0.55	POSAF				38.83	H	W	Y	N	2
Liu_2022 A	122	2022	COMPAS	Compassion	50	3.53	0.64	POSAF	INPERSON	G	M	38.83	H	W		N	2
Liu_2022 B	123	2022	ED	Educational	28	4.65	1.07	SWB	INPERSON	G	L	25.26	L	U		N	1
Liu_2022 B	123	2022	EX	Exercise	33	4.81	1.11	SWB	INPERSON	I	L	25.26	L	U		N	1
Loewenthal_2021	124	2021	C	Control	16	50.55	7.76	MINDFUL				29.23	H	W	Y	Y	3
Loewenthal_2021	124	2021	YOGA	Yoga	26	54.95	9.79	MINDFUL	INPERSON	G	M	29.23	H	W		Y	3
Lorenz_2022	125	2022	C	Control	80	3.77	0.89	RES				23.95	H	U	Y	Y	3
Lorenz_2022	125	2022	MPPI	Multi-Component PPI	77	3.85	0.93	RES	INSTRUCTION	I	S	23.95	H	U		Y	3
Ly_2017	126	2017	C	Control	14	26	4.6	SWB				23.25	M	O	Y	Y	2
Ly_2017	126	2017	COMB	Combined Psych	14	26.79	6	SWB	PLATFORM	I	S	23.25	M	O		Y	2
Maatouk_2018	128	2018	C	Control	55	67.5	13.86	SWB				52.11	M	W	Y	Y	1
Maatouk_2018	128	2018	ED	Educational	52	68.95	12.83	SWB	INPERSON	G	M	52.11	M	W		Y	1
Mackenzie_2006	129	2006	C	Control	14	28	5.63	SWB				46.7	H	W	Y	Y	3
Mackenzie_2006	129	2006	MIND	Mindfulness	16	27.31	4.54	SWB	INPERSON	G	S	46.7	H	W		Y	3
Mak_2015	130	2015	C	Control	79	16.56	5.36	SWB				22.8	M	U	Y	N	3
Mak_2015	130	2015	COMB	Combined Psych	105	15.17	5.31	SWB	PLATFORM	I	M	22.8	M	U		N	3
Manotas_2014	132	2014	C	Control	42	3.39	0.48	MINDFUL				39.05	H	W	N	N	3
Manotas_2014	132	2014	MIND	Mindfulness	38	3.42	0.34	MINDFUL	INPERSON	G	S	39.05	H	W		N	3
Mascaro_2021	133	2021	C	Control	8	71.8	15.3	RES					H	W	Y	Y	3
Mascaro_2021	133	2021	COMPAS	Compassion	10	82.8	12.7	RES	INPERSON	G	M		H	W		Y	3
Matos_2022	134	2022	C	Control	46	2.31	0.71	POSAF				51.35	H	W	Y	Y	3
Matos_2022	134	2022	COMPAS	Compassion	66	2.81	0.69	POSAF	INPERSON	G	M	51.35	H	W		Y	3
Matvienko-Sikar_2017	135	2017	C	Control	12	31.17	2.59	SWB				33.87	H	C	N	Y	2
Matvienko-Sikar_2017	135	2017	COMB	Combined Psych	24	30.54	5.04	SWB	PLATFORM	I	S	33.87	H	C		Y	2
Maurer_2020	136	2020	C	Control	10	26.2	6.6	POSAF				24.19	H	U	N	Y	1
Maurer_2020	136	2020	EX	Exercise	16	29.6	8.2	POSAF	INPERSON	I	L	24.19	H	U		Y	1
McConachie_2014	137	2014	C	Control	54	49.88	6.29	SWB					H	W	Y	Y	3
McConachie_2014	137	2014	COMB	Combined Psych	66	50.91	5.98	SWB	INPERSON	G	M		H	W		Y	3
McGonagle_2020	138	2020	C	Control	24	4.39	0.74	SWB				42.62	H	W	Y	Y	2
McGonagle_2020	138	2020	MPPI	Multi-Component PPI	26	4.63	0.68	SWB	INPERSON	I	L	42.62	H	W		Y	2
Miller_2015	139	2015	ED	Educational	19	23.38	6.13	SWB	DESCRIBE	I	S	36.46	H	U		Y	3
Miller_2015	139	2015	PPI	Single PPI	19	23.42	7.02	SWB	INSTRUCTION	I	S	36.46	H	U		Y	3
Mirabito_2022	140	2022	C	Control	53	23.6	3.24	SWB				21.39	H	O	Y	Y	3
Mirabito_2022	140	2022	MIND	Mindfulness	58	22.69	2.98	SWB	LIVEONLINE	G	S	21.39	H	O		Y	3
Montaner_2022	143	2022	C	Control	54	23.9	5.8	SWB				41.1	M	W	Y	Y	3
Montaner_2022	143	2022	ACT	Acceptance & Commitment	51	27	4.4	SWB	INPERSON	G	M	41.1	M	W		Y	3
Morledge_2013	144	2013	C	Control	61	59.5	12.9	SWB					H	O	Y	Y	2
Morledge_2013	144	2013	MIND	Mindfulness	70	62.3	11.9	SWB	PLATFORM	I	L		H	O		Y	2
Mountain_2017	145	2017	C	Control	126	75.9	18.7	SWB				72.1	M	C	N	Y	3
Mountain_2017	145	2017	PPI	Single PPI	136	77.3	18.2	SWB	INPERSON	G	L	72.1	M	C		Y	3
Muller_2016	146	2016	C	Control	27	3.79	0.87	SWB				39.9	M	W	Y	Y	3
Muller_2016	146	2016	PPI	Single PPI	31	4.3	0.75	SWB	INPERSON	G	L	39.9	M	W		Y	3
Murray_2021	147	2021	C	Control	14	3.01	0.75	SWB				40.62	H	C	Y	Y	2
Murray_2021	147	2021	EX	Exercise	13	3.48	0.61	SWB	INPERSON	G	L	40.62	H	C		Y	2
Myers_2017	148	2017	ED	Educational	242	7.42	1.52	SWB	DESCRIBE	I	M	41.76	M	W		Y	3
Myers_2017	148	2017	COMB	Combined Psych	237	7.19	1.66	SWB	PLATFORM	I	S	41.76	M	W		Y	3
Nadler_2020	149	2020	C	Control	65	14.95	3.51	MINDFUL					H	W	Y	Y	3
Nadler_2020	149	2020	MIND	Mindfulness	37	16.76	3.31	MINDFUL	PLATFORM	I	M		H	W		Y	3
Nedeljkovic_2012	150	2012	C	Control	31	3.13	0.6	MINDFUL				35.48	H		Y	Y	1
Nedeljkovic_2012	150	2012	YOGA	Yoga	28	3.51	0.45	MINDFUL	INPERSON	G	L	35.48	H			Y	1
Neff_2013	151	2013	C	Control	27	2.93	0.67	MINDFUL				50	H	C	Y	Y	3
Neff_2013	151	2013	COMB	Combined Psych	24	3.78	0.6	MINDFUL	INPERSON	G	M	50	H	C		Y	3
Neumeier_2017	152	2017	C	Control	128	7.78	1.74	SWB				41.16	H	C	Y	Y	3
Neumeier_2017	152	2017	MPPI	Multi-Component PPI	90	8.24	1.56	SWB	INSTRUCTION	I	B	41.16	H	C		Y	3
Neumeier_2017	152	2017	PPI	Single PPI	85	8.54	1.75	SWB	INSTRUCTION	I	B	41.16	H	C		Y	3
Ng_2016	153	2016	C	Control	30	95.6	14.17	SWB				67.01	M	C	Y	N	1
Ng_2016	153	2016	NAT	Nature	29	99.59	10.4	SWB	INPERSON	G	L	67.01	M	C		N	1
Nguyen_2018	154	2018	C	Control	167	5.36	0.94	SWB				22	H	U	N	N	1
Nguyen_2018	154	2018	EX	Exercise	169	5.53	0.97	SWB	INPERSON	I	S	22	H	U		N	1
Nielsen_2021	155	2021	C	Control	40	3.56	0.85	RES				46	H	W	Y	Y	3
Nielsen_2021	155	2021	MIND	Mindfulness	26	3.61	0.82	RES	PLATFORM	I	M	46	H	W		Y	3
Noradechanunt_2017	156	2017	EX	Exercise	11	85.1	8.9	SWB	INSTRUCTION	I	S	66.66	M	C		Y	2
Noradechanunt_2017	156	2017	YOGA	Yoga	13	80.1	20.3	SWB	INPERSON	G	L	66.66	M	C		Y	2
Norman_2010	157	2010	ED	Educational	11	10.47	2.26	POSAF	INSTRUCTION	I	S	29.7	H	C		Y	2
Norman_2010	157	2010	EX	Exercise	13	11.82	2.08	POSAF	INPERSON	G	L	29.7	H	C		Y	2
O'Leary_2015	159	2015	C	Control	7	16	4.4	SWB				28.35	H	O	Y	Y	3
O'Leary_2015	159	2015	PPI	Single PPI	15	18.87	6.15	SWB	PLATFORM	I	S	28.35	H	O		Y	3
O'Leary_2015	159	2015	MIND	Mindfulness	13	22	4.06	SWB	PLATFORM	I	S	28.35	H	O		Y	3
Oken_2006	161	2006	C	Control	42	56.7	6	SWB				72.1	M	U	Y	Y	2
Oken_2006	161	2006	YOGA	Yoga	38	57.3	5.6	SWB	INPERSON	G	L	72.1	M	U		Y	2
Oken_2006	161	2006	EX	Exercise	38	53.9	9.8	SWB	INPERSON	G	L	72.1	M	U		Y	2
Oliver_2018	162	2018	C	Control	149	22.51	5.97	SWB					M	W	Y	Y	3
Oliver_2018	162	2018	PPI	Single PPI	158	24.22	6.66	SWB	PLATFORM	I	M		M	W		Y	3
Pacanowski_2020	163	2020	C	Control	26	29.12	7.49	POSAF				19.63	H	U	N	Y	2
Pacanowski_2020	163	2020	YOGA	Yoga	25	31.6	6.56	POSAF	INPERSON	G	L	19.63	H	U		Y	2
Page_2013	164	2013	C	Control	10	43.21	24.8	SWB				39.7	H	W	N	Y	3
Page_2013	164	2013	MPPI	Multi-Component PPI	13	51.68	25.36	SWB	INPERSON	G	M	39.7	H	W		Y	3
Pan_2019	165	2019	ED	Educational	35	137.66	16.39	MINDFUL	INPERSON	G	B	32.8	H	C		N	2
Pan_2019	165	2019	MIND	Mindfulness	39	139.67	16.88	MINDFUL	INPERSON	G	M	32.8	H	C		N	2
Pang_2019	166	2019	C	Control	21	11.25	4.99	SWB				44.2	H	W	Y	Y	2
Pang_2019	166	2019	COMB	Combined Psych	21	14.67	6.23	SWB	INPERSON	G	M	44.2	H	W		Y	2
Pang_2019	166	2019	MIND	Mindfulness	21	16	3.83	SWB	INPERSON	G	M	44.2	H	W		Y	2
Passmore_2022	167	2022	C	Control	22	26.59	5.46	SWB				46.75	H	C	Y	Y	3
Passmore_2022	167	2022	NAT	Nature	24	25.92	6.91	SWB	INSTRUCTION	I	S	46.75	H	C		Y	3
Payne_2020	168	2020	C	Control	20	24.65	6.03	SWB				31.2	H	U	Y	Y	3
Payne_2020	168	2020	NAT	Nature	22	22.86	7.8	SWB	INPERSON	I	S	31.2	H	U		Y	3
Perez-Blasco_2016	169	2016	C	Control	23	2.86	0.5	RES				63.56	H	C	N	Y	3
Perez-Blasco_2016	169	2016	MIND	Mindfulness	20	3.36	0.51	RES	INPERSON	G	L	63.56	H	C		Y	3
Proyer_2016	173	2016	C	Control	44	3.16	0.48	SWB				45.66	L	U	Y	Y	2
Proyer_2016	173	2016	MPPI	Multi-Component PPI	56	3.35	0.43	SWB	INPERSON	G	M	45.66	L	U		Y	2
Rababah_2022	175	2022	C	Control	46	118.21	15.2	MINDFUL				20.1	H	U	Y	N	1
Rababah_2022	175	2022	PPI	Single PPI	48	131.61	17.04	MINDFUL	INSTRUCTION	I	M	20.1	H	U		N	1
Read_2016	178	2016	C	Control	7	45.5	7.15	SWB				52.8	H	C	Y	Y	2
Read_2016	178	2016	PPI	Single PPI	6	49.57	8.34	SWB	INPERSON	I	B	52.8	H	C		Y	2
Recabarren_2019	179	2019	C	Control	32	17.25	2.68	SWB				21.34	L	U	N	Y	1
Recabarren_2019	179	2019	COMB	Combined Psych	32	17.62	2.4	SWB	INPERSON	G	M	21.34	L	U		Y	1
Rich_2021	180	2021	C	Control	63	72.16	12.59	MINDFUL					H	U	Y	Y	2
Rich_2021	180	2021	MIND	Mindfulness	62	76.69	12.48	MINDFUL	PLATFORM	I	M		H	U		Y	2
Rodriguez-Jimenez_2022	181	2022	C	Control	10	26.86	1.57	SWB				43.3	M	W	Y	Y	2
Rodriguez-Jimenez_2022	181	2022	YOGA	Yoga	11	27.63	3.07	SWB	INPERSON	G	M	43.3	M	W		Y	2
Roeser_2013	182	2013	C	Control	59	3.18	0.62	MINDFUL				46.9	H	W	Y	Y	3
Roeser_2013	182	2013	MIND	Mindfulness	54	3.61	0.49	MINDFUL	INPERSON	G	M	46.9	H	W		Y	3
Santos_2022	183	2022	C	Control	44	15.23	12.35	MINDFUL				44.43	H	W	N	Y	3
Santos_2022	183	2022	COMPAS	Compassion	41	9.73	9.06	MINDFUL	INPERSON	G	L	44.43	H	W		Y	3
Schulte-Frankenfeld_2022	184	2022	C	Control	34	6.04	1.41	SWB				24.75	M	U	Y	Y	3
Schulte-Frankenfeld_2022	184	2022	MIND	Mindfulness	30	6.65	1.29	SWB	PLATFORM	I	M	24.75	M	U		Y	3
Seear_2013	185	2013	C	Control	29	50.31	7.07	SWB				33.15	H	O	N	Y	3
Seear_2013	185	2013	PPI	Single PPI	25	54.87	7.16	SWB	INSTRUCTION	I	B	33.15	H	O		Y	3
Senf_2013	186	2013	C	Control	42	58.17	11.91	SWB				20.3	H	U	N	N	3
Senf_2013	186	2013	PPI	Single PPI	39	59.58	10.02	SWB	INSTRUCTION	I	B	20.3	H	U		N	3
Seppala_2020	187	2020	C	Control	47	5.59	0.87	SWB				19.67	M	U	N	Y	3
Seppala_2020	187	2020	COMB	Combined Psych	29	5.54	0.92	SWB	INPERSON	G	M	19.67	M	U		Y	3
Seppala_2020	187	2020	MIND	Mindfulness	34	5.28	1.13	SWB	INPERSON	G	M	19.67	M	U		Y	3
Shaprio_2011	189	2011	C	Control	15	3.3	1.3	SWB				18.73	M	U	Y	Y	3
Shaprio_2011	189	2011	MIND	Mindfulness	15	3.36	1.52	SWB	INPERSON	G	M	18.73	M	U		Y	3
Sommers-Spijkerman_2018	191	2018	C	Control	122	2.57	0.67	SWB				52.87	L	O	Y	Y	2
Sommers-Spijkerman_2018	191	2018	COMPAS	Compassion	120	2.94	0.73	SWB	PLATFORM	I	M	52.87	L	O		Y	2
Sood_2014	192	2014	C	Control	13	74.8	8.4	RES				47.75	H	W	Y	Y	1
Sood_2014	192	2014	MIND	Mindfulness	13	73	11.5	RES	INPERSON	G	L	47.75	H	W		Y	1
Spence_2007	193	2007	C	Control	17	22.8	3.9	SWB				38.59	H	C	Y	Y	2
Spence_2007	193	2007	PPI	Single PPI	20	24.1	4.1	SWB	INPERSON	G	L	38.59	H	C		Y	2
Spence_2019	194	2019	MIND	Mindfulness	18	43	6.9	SWB	INPERSON	G	M	42.47	L	U		Y	3
Spence_2019	194	2019	C	Control	17	41.3	7	SWB				42.47	L	U		Y	3
Steinhardt_2008	195	2008	C	Control	27	70.59	11.7	RES				22.7	H	U	Y	Y	3
Steinhardt_2008	195	2008	COMB	Combined Psych	30	75.3	8.38	RES	INPERSON	G	S	22.7	H	U		Y	3
Strauss_2021	196	2021	C	Control	91	21.68	3.43	SWB				43.93	M	W	Y	Y	3
Strauss_2021	196	2021	COMB	Combined Psych	77	23.27	3.95	SWB	INPERSON	G	M	43.93	M	W		Y	3
Sturm_2022	197	2022	EX	Exercise	28	29.6	5	SWB	INSTRUCTION	I	M	75	H	C		Y	1
Sturm_2022	197	2022	EXPSY	Exercise & Psychological	24	27.8	5.9	SWB	PLATFORM	I	M	75	H	C		Y	1
Taylor_2014	200	2014	C	Control	39	20.08	7.33	SWB				28.1	M	U	Y	Y	2
Taylor_2014	200	2014	MIND	Mindfulness	40	23.97	6.66	SWB	PLATFORM	I	M	28.1	M	U		Y	2
Taylor_2022	201	2022	ED	Educational	1087	22.43	4.16	SWB	PLATFORM	I	B	40.53	M	W		Y	3
Taylor_2022	201	2022	MIND	Mindfulness	1095	22.7	3.99	SWB	PLATFORM	I	B	40.53	M	W		Y	3
Terblanche_2022	202	2022	C	Control	94	45.48	12.6	SWB				22	H	U	N	Y	3
Terblanche_2022	202	2022	PPI	Single PPI	75	46.91	10.02	SWB		I	S	22	H	U		Y	3
Timlin_2017	203	2017	C	Control	16	37	11.2	POSAF				28.19	H	C	Y	Y	2
Timlin_2017	203	2017	YOGA	Yoga	16	37.06	6.75	POSAF	INPERSON	G	S	28.19	H	C		Y	2
Trombka_2021	205	2021	C	Control	62	13.87	3.18	SWB				42.26	M	W	Y	Y	2
Trombka_2021	205	2021	MIND	Mindfulness	66	16.47	1.79	SWB	INPERSON	G	M	42.26	M	W		Y	2
Tsang_2021	206	2021	C	Control	92	3.38	0.71	SWB				39.54	M	W	Y	N	2
Tsang_2021	206	2021	MIND	Mindfulness	94	3.65	0.67	SWB	INPERSON	G	M	39.54	M	W		N	2
VanRoie_2017	207	2017	C	Control	22	5.88	0.17	SWB				82.12	H	C	N	Y	1
VanRoie_2017	207	2017	EX	Exercise	32	5.65	0.14	SWB	INPERSON	G	L	82.12	H	C		Y	1
vanDijk_2017	208	2017	C	Control	84	46.1	9.1	SWB				23.5	M	U	N	Y	3
vanDijk_2017	208	2017	MIND	Mindfulness	83	46.7	10	SWB	INPERSON	G	M	23.5	M	U		Y	3
vanEmmerik_2018	209	2018	C	Control	186	19.32	3.23	SWB				44.7	L	O	Y	Y	3
vanEmmerik_2018	209	2018	MIND	Mindfulness	191	20.9	2.91	SWB	PLATFORM	I	M	44.7	L	O		Y	3
Verweij_2018	210	2018	C	Control	67	4.2	1.1	MINDFUL				31.2	H	U	Y	Y	3
Verweij_2018	210	2018	MIND	Mindfulness	71	4.5	1	MINDFUL	INPERSON	G	M	31.2	H	U		Y	3
Viskovich_2020	211	2020	C	Control	566	2.79	0.86	SWB				26.85	L	U	Y	Y	3
Viskovich_2020	211	2020	ACT	Acceptance & Commitment	596	3.08	0.69	SWB	PLATFORM	I	S	26.85	L	U		Y	3
Wadhen_2021	212	2021	C	Control	17	44.24	7.32	SWB				42.45	H	W	Y	Y	1
Wadhen_2021	212	2021	YOGA	Yoga	17	49.76	6.55	SWB	LIVEONLINE	G	M	42.45	H	W		Y	1
Waelde_2017	213	2017	ED	Educational	15	22.5	7.07	SWB		I	L	59.6	H	W		Y	3
Waelde_2017	213	2017	MIND	Mindfulness	16	21.81	9.32	SWB	INPERSON	G	M	59.6	H	W		Y	3
Wang_2020	214	2020	C	Control	12	27.55	4.63	SWB				24.96	H	U	N	Y	2
Wang_2020	214	2020	EX	Exercise	14	24.29	6.68	SWB	INSTRUCTION	I	S	24.96	H	U		Y	2
Welford_2022	217	2022	C	Control	24	24.2	4.9	SWB				72.5	L	C	Y	Y	1
Welford_2022	217	2022	YOGA	Yoga	24	25.7	6	SWB	INPERSON	G	L	72.5	L	C		Y	1
Welford_2022	217	2022	EX	Exercise	27	24.8	6.1	SWB			L	72.5	L	C		Y	1
Weytens_2014	218	2014	C	Control	42	4.55	1.17	SWB				22.29	H	U	Y	Y	3
Weytens_2014	218	2014	MPPI	Multi-Component PPI	36	5.31	1.07	SWB	INPERSON	G	M	22.29	H	U		Y	3
Weytens_2014	218	2014	COMPAS	Compassion	35	5.21	1.43	SWB			M	22.29	H	U		Y	3
Wilke_2022	219	2022	C	Control	206	15.1	5.5	SWB				32.8	M	O	N		1
Wilke_2022	219	2022	EX	Exercise	246	16.2	5.5	SWB	LIVEONLINE	G	S	32.8	M	O			1
Wingert_2022	220	2022	C	Control	29	6.53	1.5	SWB				18.95	M	U	Y	Y	3
Wingert_2022	220	2022	COMB	Combined Psych	21	7.63	1.09	SWB	INPERSON	G	M	18.95	M	U		Y	3
Xiong_2022	223	2022	C	Control	17	6.87	0.27	SWB				25.58	H	U	Y	Y	3
Xiong_2022	223	2022	MIND	Mindfulness	21	7.52	0.24	SWB	INPERSON	G	M	25.58	H	U		Y	3
Xu_2021	225	2021	C	Control	74	49.6	8.24	SWB					L	W	Y	Y	3
Xu_2021	225	2021	MIND	Mindfulness	74	50.84	8.27	SWB	PLATFORM	I	S		L	W		Y	3
Yang_2018	226	2018	C	Control	39	71.38	12.37	SWB				25.11	H	U	Y	Y	3
Yang_2018	226	2018	MIND	Mindfulness	42	77.1	11.97	SWB	PLATFORM	I	S	25.11	H	U		Y	3
Yildirim_2022	227	2022	C	Control	52	41.61	12.1	SWB				28.33	H	U	N	N	2
Yildirim_2022	227	2022	MIND	Mindfulness	52	46.76	7.22	SWB	INPERSON	G	B	28.33	H	U		N	2
Zeng_2019	230	2019	C	Control	41	3.8	0.96	SWB				27.55	H	U	Y	N	3
Zeng_2019	230	2019	COMPAS	Compassion	41	4.06	1.1	SWB	INPERSON	G	S	27.55	H	U		N	3
Zhang_2019	231	2019	C	Control	20	31.85	5.21	MINDFUL				22.5	H	U	Y	N	3
Zhang_2019	231	2019	MIND	Mindfulness	16	34.31	6.18	MINDFUL	INPERSON	G	M	22.5	H	U		N	3
Zheng_2022	232	2022	C	Control	51	3.83	1.01	SWB				27.29	M		Y	N	3
Zheng_2022	232	2022	COMB	Combined Psych	40	4.34	1.21	SWB				27.29	M			N	3
Zilcha-Mano_2016	233	2016	C	Control	23	5.89	0.72	SWB				28.71	H	O	N	N	3
Zilcha-Mano_2016	233	2016	MIND	Mindfulness	47	5.89	0.87	SWB	PLATFORM	I	B	28.71	H	O		N	3

## Sheet: Suggestion1
treat	Count of treat
C	162
MIND	72
EX	33
COMB	25
PPI	20
COMPAS	17
ED	15
YOGA	14
MPPI	8
ACT	5
NAT	4
EXPSY	3
Grand Total	378

## Sheet: Suggestion2
treat	Count of treat
C	162
MIND	72
EX	33
COMB	25
PPI	20
COMPAS	17
ED	15
YOGA	14
MPPI	8
ACT	5
NAT	4
EXPSY	3
Grand Total	378

## Sheet: Suggestion3
treat	Count of treat
C	162
MIND	72
EX	33
COMB	25
PPI	20
COMPAS	17
ED	15
YOGA	14
MPPI	8
ACT	5
NAT	4
EXPSY	3
Grand Total	378
